# Supplementary material for: Metallomic Aspects of Stroke and Recovery: ICP-MS Study with Chemometric Analysis
Source: Molecules. 2025 Dec 5;30(24):4672. doi: 10.3390/molecules30244672 (PMC12736056; doi:10.3390/molecules30244672)
Supplement: Supplementary file 1 [file molecules-30-04672-s001.zip]

Archive with 1 entries (1 files):
- molecules-3995206-supplementary.pdf
